# Supplementary material for: Plant polyadenylation factors: conservation and variety in the polyadenylation complex in plants
Source: BMC Genomics. 2012 Nov 20;13:641. doi: 10.1186/1471-2164-13-641 (PMC3538716; doi:10.1186/1471-2164-13-641)
Supplement: Additional file 1 — Table S1. Designations for the genes described in this study. [file 1471-2164-13-641-S1.xlsx]

## Sheet: Sheet1
Table S1. Designations for the genes described in this study.
Subunit	Organism	Identifier
CPSF160	Arabidopsis thaliana	AT5G51660
	Arabidopsis lyrata	lyrata495232
	Vitis vinifera	GSVIVT00038486001
	Populus trichocarpa	POPTR_0012s02980
	Glycine max	Glyma16g32890
		Glyma09g28030
	Brachypodium distachyon	Bradi5g04673
	Sorghum bicolor	Sb06g003580/70
	Oryza sativa	Os04g18010
	Selaginella moellendorffii	Selaginella82277
	Physcomitrela patens	Phypa_57317
	Chlamydomonas reinhardtii	Cre13.g573450.t1.1
CPSF100	Arabidopsis thaliana	AT5G23880
	Arabidopsis lyrata	lyrata489246
		lyrata910398
	Vitis vinifera	GSVIVT01028919001
	Populus trichocarpa	POPTR_0001s23890
	Glycine max	Glyma11g27560
	Brachypodium distachyon	Bradi2g00840
		Bradi4g38660
	Sorghum bicolor	Sb01g001930
	Oryza sativa	Os09g39590
	Selaginella moellendorffii	Selaginella441578
	Physcomitrela patens	Phypa_205745
	Chlamydomonas reinhardtii	Cre12.g487600.t1.2
		Cre12.g503050.t1.2
CPSF73(I)	Arabidopsis thaliana	AT1G61010
	Arabidopsis lyrata	lyrata475225
	Vitis vinifera	GSVIVT01023351001
		GSVIVT01023380001
	Populus trichocarpa	POPTR_0017s11270.1
		POPTR_0017s11240.1
		POPTR_0017s11250.1
	Glycine max	Glyma08g20140
		Glyma12g29040
	Brachypodium distachyon	Bradi1g01140
		Bradi1g01200
	Sorghum bicolor	Sb01g000850.1
	Oryza sativa	Os03g63590.1
	Selaginella moellendorffii	Selaginella234671
		Selaginella234972
	Physcomitrela patens	Phypa_184823
		Phypa_177452
	Chlamydomonas reinhardtii	Cre12.g498050.t1.1
CPSF73(II)	Arabidopsis thaliana	AT2G01730
	Arabidopsis lyrata	lyrata322516
	Vitis vinifera	GSVIVT01011657001
	Populus trichocarpa	POPTR_0010s11650.1
	Glycine max	Glyma02g09380
	Brachypodium distachyon	Bradi4g29760
	Sorghum bicolor	Sb03g028040.1
	Oryza sativa	Os09g23380.1
	Selaginella moellendorffii	Selaginella 52099
	Physcomitrela patens	Phypa_135073
	Chlamydomonas reinhardtii	Absent
CPSF30	Arabidopsis thaliana	AT1G30460
	Arabidopsis lyrata	lyrata922101
	Vitis vinifera	GSVIVT00028411001
	Populus trichocarpa	POPTR_0001s36810.1
	Glycine max	Glyma15g13480
		Glyma09g02570
	Brachypodium distachyon	Bradi1g32560
	Sorghum bicolor	Sb10g027200
	Oryza sativa	Os06g0677700
	Selaginella moellendorffii	Selaginella 416387
		Selaginella asmbl 6915
	Physcomitrela patens	Phypa_159145
	Chlamydomonas reinhardtii	Cre05.g231500.t1.2
FY	Arabidopsis thaliana	AT5G13480
	Arabidopsis lyrata	Alyrata488168
	Vitis vinifera	GSVIVT00030977001
	Populus trichocarpa	POPTR_0003s19750.1
		POPTR_0001s06410.1
	Glycine max	Glyma15g37830.1
		Glyma13g26820.1
	Brachypodium distachyon	Bradi2g60820.1
	Sorghum bicolor	Sb03g045910.1
	Oryza sativa	Os01g0951000
	Selaginella moellendorffii	Selaginella61964
	Physcomitrela patens	Phypa_51117
	Chlamydomonas reinhardtii	Cre06.g251950.t1.2
CstF77	Arabidopsis thaliana	AT1G17760
	Arabidopsis lyrata	Alyrata471988
	Vitis vinifera	GSVIVT00016982001
	Populus trichocarpa	POPTR554152
	Glycine max	Glyma19g14930.1
	Brachypodium distachyon	Bradi4g03980.1
	Sorghum bicolor	Sb09g030940.1
	Oryza sativa	Os12g0571900
	Selaginella moellendorffii	Selaginalla270418
	Physcomitrela patens	Phypa_150199
	Chlamydomonas reinhardtii	Cre12.g506050.t1.2
CstF64	Arabidopsis thaliana	AT1G71800
	Arabidopsis lyrata	Alyrata908776
	Vitis vinifera	GSVIVT00005430001
	Populus trichocarpa	POPTR_0002s06200.1
	Glycine max	Glyma20g31220.1
		Glyma10g36350.1
	Brachypodium distachyon	Bradi4g24180.1
	Sorghum bicolor	Sb05g004860.1
	Oryza sativa	Os11g0176100
	Selaginella moellendorffii	Smo:425016
		Smo:421400
		Smo:425017
	Physcomitrela patens	Phypa_9554
	Chlamydomonas reinhardtii	Cre01.g024200.t1.2
ESP1	Arabidopsis thaliana	AT1G73840
	Arabidopsis lyrata	Aly:476521
	Vitis vinifera	GSVIVT01008293001
		GSVIVT01008294001
	Populus trichocarpa	POPTR_0012s05270.1
	Glycine max	Glyma05g35080.1
		Glyma08g04620.1
		Glyma10g04650.1
	Brachypodium distachyon	Bradi2g20030.1
	Sorghum bicolor	Sb10g021940.1
		Sb09g025360.1
	Oryza sativa	Os05g43780.1
	Selaginella moellendorffii	None
	Physcomitrela patens	None
	Chlamydomonas reinhardtii	None
CstF50	Arabidopsis thaliana	AT5G60940
	Arabidopsis lyrata	496246lyrata
	Vitis vinifera	GSVIVT00000022001
	Populus trichocarpa	Absent
	Glycine max	Glyma06g22360.1
		Glyma04g32180.1
	Brachypodium distachyon	Bradi1g08300.1
	Sorghum bicolor	Sb01g007730.1
	Oryza sativa	Os03g0754900
	Selaginella moellendorffii	Selaginella141637
	Physcomitrela patens	Phypa_159972moss
	Chlamydomonas reinhardtii	Absent
CFIm25	Arabidopsis thaliana	At4g25550
		At4g29820
	Arabidopsis lyrata	Alyrata492272
		Alyrata491776
	Vitis vinifera	GSVIVT00026791001
		GSVIVT00010497001
		GSVIVT00016513001
	Populus trichocarpa	POPTR_0015s13200.1
		POPTR_0012s13280.1
		POPTR_0006s14840.1
	Glycine max	Glyma09g07670.1
		Glyma10g38120.1
		Glyma15g18870.1
		Glyma20g29700.1
	Brachypodium distachyon	Bradi5g26810.1
		Bradi3g35340.1
	Sorghum bicolor	Sb06g033360.1
		Sb07g019840.1
	Oryza sativa	Os04g0683100
		Os08g0398800
	Selaginella moellendorffii	Selaginella asmbl 3975
		Unannotated feature on scaffold109
	Physcomitrela patens	Phypa_121377
	Chlamydomonas reinhardtii	Cre10.g462700.t1.1
CFIm68	Arabidopsis thaliana	At1g13190
		At5g55670
	Arabidopsis lyrata	Alyrata2471472
		Alyrata1495654
	Vitis vinifera	GSVIVT00030708001
	Populus trichocarpa	POPTR0010s06150
		POPTR0008s18280
	Glycine max	Glyma08g44170
		Glyma18g08610
		Glyma18g08590
		Glyma08g44150
	Brachypodium distachyon	Bradi5g12840
		Bradi3g38990
		Bradi4g33020
	Sorghum bicolor	Sb07g028810
		Sb07g028800
		Sb06g019410
	Oryza sativa	Os04g39250
		Os07g41120
		Os07g08960
	Selaginella moellendorffii	Selaginella asmbl 7061
		unannotated feature on scaffold 8
	Physcomitrela patens	137570
		122923
	Chlamydomonas reinhardtii	Cre08.g384950.t1.1
Fip(V )	Arabidopsis thaliana	At5g58040
	Arabidopsis lyrata	Alyrata495910
	Vitis vinifera	GSVIVT00017227001
	Populus trichocarpa	POPTR561303
		POPTR779588
	Glycine max	Glyma09g13570.1
		Glyma15g33980.1
	Brachypodium distachyon	Bradi1g10210
	Sorghum bicolor	Sb01g009630.1
	Oryza sativa	Os03g51520.1
	Selaginella moellendorffii	Selaginella441074
	Physcomitrela patens	Phypa_161275
	Chlamydomonas reinhardtii	Cre20.g759400.t1.1
Fip(III)	Arabidopsis thaliana	At3g66652
	Arabidopsis lyrata	Alyrata477974
	Vitis vinifera	VITISV_011790
	Populus trichocarpa	POPTR769829
	Glycine max	Glyma09g04020.1
		Glyma15g15050.1
	Brachypodium distachyon	Bradi1g64380
	Sorghum bicolor	Sb01g037370.1
	Oryza sativa	Os03g19570
	Selaginella moellendorffii	Selaginella441074
	Physcomitrela patens	Phypa_161275
		Pp1s136_136V6
	Chlamydomonas reinhardtii	Cre20.g759400.t1.1
PCFS	Arabidopsis thaliana	At1g66500
		At2g36480
		At4g04885
		At5g43620
	Arabidopsis lyrata	Lyrata925813
		Lyrata338779
		Lyrata482627
		Lyrata490122
	Vitis vinifera	GSVIVT01012646001
		GSVIVT00021670001
		GSVIVT00006902001
	Populus trichocarpa	POPTR 0007s01480
		POPTR 0017s04910
		POPTR 0006s11660
		POPTR 0004s01970
		POPTR 0011s00540
	Glycine max	Glyma10g07660
		Glyma19g37600
		Glyma03g34910
		Glyma19g37610
		Glyma20g28050
		Glyma10g39710
	Brachypodium distachyon	Bradi4g38390
		Bradi3g15320
	Sorghum bicolor	Sb07g005190
		Sb02g011680
	Oryza sativa	Os08g08830.1
		Os09g39270.1
	Selaginella moellendorffii	Selaginella28457
		unannotated feature on scaffold 25
	Physcomitrela patens	Phypa_98034
		Phypa_98030
	Chlamydomonas reinhardtii	Cre06.g265600.t1.1
CLPS	Arabidopsis thaliana	AT3G04680
		AT5G39930
	Arabidopsis lyrata	lyrata928022
		lyrata493993
	Vitis vinifera	GSVIVT00020879001
	Populus trichocarpa	POPTR_0017s11360
	Glycine max	Glyma10g43930
		Glyma20g38670
		Glyma09g07820
	Brachypodium distachyon	Bradi3g08080
	Sorghum bicolor	Sb04g007560
	Oryza sativa	Os02g12570.1
	Selaginella moellendorffii	Selaginella177107
	Physcomitrela patens	Phypa_119032
	Chlamydomonas reinhardtii	Cre03.g194800.t1.1
PABN	Arabidopsis thaliana	At5g65260
		At5g10350
		At5g51120
	Arabidopsis lyrata	Alyrata949658
		Alyrata487865
		Alyrata951370
	Vitis vinifera	GSVIVT01004460001
		GSVIVT01015755001
		GSVIVT01002138001
	Populus trichocarpa	POPTR_0005s07440
		POPTR_0017s07850
		POPTR_0015s12230
		POPTR_0001s31900
		POPTR_0007s05140
		POPTR_0012s11480
	Glycine max	Glyma10g33490.1
		Glyma20g34100.1
		Glyma15g06030.1
		Glyma08g18970.1
		Glyma08g14240.1
		Glyma05g31030.1
	Brachypodium distachyon	Bradi3g34110.1
		Bradi3g58600.1
		Bradi1g45640.1
	Sorghum bicolor	Sb01g028780.1
		Sb04g027340.1
		Sb10g007620.1
	Oryza sativa	Os02g0757900
		Os06g0219600
	Selaginella moellendorffii	Selaginella74095
		Selaginella102545
	Physcomitrela patens	Phypa_173179
		Phypa_227653
		Phypa_130952
		Phypa_201644
	Chlamydomonas reinhardtii	Cre06.g274500.t1.1
PAP	Arabidopsis thaliana	At1g17980
		At2g25850
		At3g06560
		At4g32850
	Arabidopsis lyrata	lyrata320377
		lyrata472012
		lyrata477964
		lyrata491411
	Vitis vinifera	GSVIVT00030424001
		GSVIVT00033174001
		GSVIVT00017746001
		GSVIVT00034292001
		GSVIVT00016654001
	Populus trichocarpa	POPTR_0008s10210
		POPTR_0015s04100
		POPTR_0290s00220
		POPTR_0018s04870
	Glycine max	Glyma04g09170
		Glyma05g34210
		Glyma06g09310
		Glyma07g01780
		Glyma07g11140
		Glyma08g21440
		Glyma09g31080
	Brachypodium distachyon	Bradi1g17160
		Bradi1g37940
		Bradi1g64220
		Bradi3g03930
		Bradi3g08640
		Bradi5g19750
		Bradi5g19810
	Sorghum bicolor	Sb01g037200
		Sb01g012650
		Sb02g043400
		Sb04g008100
		Sb10g022090
		Sb06g026810
	Oryza sativa	Os03g19920
		Os07g48890
		Os06g21470
		Os06g36360
		Os02g13400
		Os04g49870
	Selaginella moellendorffii	Selaginella231918
		Selaginella169728
	Physcomitrela patens	Phypa_111923
		Phypa_30787
	Chlamydomonas reinhardtii	Cre10.g433750.t1.2
Symplekin	Arabidopsis thaliana	AT5G01400
		AT1G27595/AT5G27590
	Arabidopsis lyrata	Alyrata 486936
		Alyrata 313480
	Vitis vinifera	GSVIVT01011157001
		GSVIVT01009244001/GSVIVT01009243001
	Populus trichocarpa	POPTR_0016s12390.1
		POPTR_0002s10820.1/ POPTR_0002s10830.1
	Glycine max	Glyma03g07790.1
		Glyma01g30320.1
		Glyma06g09580.1
		Glyma04g09490.1
	Brachypodium distachyon	Bradi1g16570.1
		Bradi3g00320.1
	Sorghum bicolor	Sb02g044000.1
		Sb04g032630.1
	Oryza sativa	Os07g49320
		Os01g49940
	Selaginella moellendorffii	Selaginella442688
	Physcomitrela patens	Phypa_130789
